# Supplementary material for: Polarisome scaffolder Spa2-mediated macromolecular condensation of Aip5 for actin polymerization
Source: Nat Commun. 2019 Nov 7;10:5078. doi: 10.1038/s41467-019-13125-1 (PMC6838200; doi:10.1038/s41467-019-13125-1)
Supplement: Supplementary file 3 — Source Data [file 41467_2019_13125_MOESM3_ESM.xlsx]

## Sheet: Fig.1b
cytosol autoflurescence signal (n=34)		Aip5-GFP (n=41)				spa2∆ Aip5-GFP (n=23)				bni1∆ Aip5-GFP (n=29)				bud6∆ Aip5-GFP (n=59)				ratio (R)=(bud tip signal-autoflurescence signal in cytosol)/(cytosol signal-autoflurescence signal in cytosol)
177.492		bud tip signal	cytosol signal	ratio		bud tip signal	cytosol signal	ratio		bud tip signal	cytosol signal	ratio		bud tip signal	cytosol signal	ratio			no tip localization	weak tip localization	strong tip localization
193.069		374	367	1.0408		326	317	1.07403		546	504	1.13611		514	433	1.34096		cell number	R≤1	1<R≤1.5	R>1.5		total cell number
192.704		375	339	1.25076		336	337	0.992936		447	444	1.01207		453	429	1.10276		Aip5-GFP	3	23	15		41
198.315		393	367	1.15155		339	327	1.09121		547	542	1.01443		531	469	1.22664		spa2∆ Aip5-GFP	23	0	0		23
183.595		433	362	1.42626		368	378	0.945225		504	435	1.28802		452	427	1.10796		bni1∆ Aip5-GFP	11	17	1		29
203.675		391	360	1.18838		376	369	1.04033		415	406	1.04274		465	393	1.36444		bud6∆ Aip5-GFP	17	39	3		59
218.3		362	351	1.07071		348	430	0.650417		535	467	1.2504		551	456	1.36459
217.825		364	363	1.00597		421	448	0.893097		465	464	1.00372		448	398	1.24683			no tip localization	weak tip localization	strong tip localization		total
202		318	318	1		373	404	0.851365		522	519	1.00927		502	446	1.22349		percentage	R≤1	1<R≤1.5	R>1.5
187.66		427	354	1.46038		377	402	0.878973		499	451	1.18782		434	413	1.09652		Aip5-GFP	7.31707	56.0976	36.5854		100
180.19		427	403	1.11563		479	488	0.969238		617	583	1.08773		559	439	1.49268		spa2∆ Aip5-GFP	100	0	0		100
187.583		353	288	1.70221		468	507	0.874826		599	530	1.20624		449	424	1.10938		bni1∆ Aip5-GFP	37.931	58.6207	3.44828		100
207.886		353	310	1.37533		412	436	0.900235		588	531	1.16986		307	300	1.06694		bud6∆ Aip5-GFP	28.8136	66.1017	5.08475		100
194.686		433	368	1.37667		356	364	0.952541		527	520	1.02157		427	393	1.1721
192.8		393	310	1.72448		375	408	0.844754		433	432	1.00423		560	478	1.2902
195.686		371	328	1.32437		410	412	0.990765		525	448	1.30487		483	446	1.14767
210.071		332	309	1.20253		386	399	0.936138		515	509	1.01913		440	456	0.938595
185.643		407	381	1.14011		414	426	0.947954		471	366	1.6156		564	501	1.20618
189.486		363	329	1.25456		463	453	1.03883		598	586	1.03072		421	425	0.982576
173.514		387	360	1.16407		452	458	0.977149		560	516	1.13726		400	413	0.940248
208.625		415	332	1.60777		389	438	0.797992		491	466	1.0924		444	462	0.932474
209.408		418	351	1.43069		437	436	1.00416		570	488	1.28028		489	489	1
202.2		405	360	1.27345		420	439	0.921992		474	452	1.08575		473	481	0.971985
195.778		383	338	1.31564		385	415	0.863366		452	439	1.05337		464	447	1.06758
184.575		441	384	1.30228						483	454	1.11216		541	578	0.903284
183.111		426	338	1.61726						464	393	1.35937		402	397	1.02481
182.917		424	330	1.69855						688	559	1.35482		503	397	1.52588
200.6		555	394	1.81082						646	608	1.09211		383	329	1.4043
214.833		532	433	1.41673						453	447	1.02385		355	438	0.657824
205.525		389	345	1.29419						431	425	1.02614		437	425	1.05227
183.667		496	329	2.25033										435	428	1.0301
185.119		445	375	1.38983										479	433	1.19363
191.633		577	376	2.11317										537	427	1.47503
204.611		429	342	1.59359										481	408	1.34342
		435	336	1.7043										432	430	1.00853
		448	335	1.80966										415	411	1.01856
195.435		484	358	1.77507										511	439	1.29561
		460	330	1.96607										504	458	1.17519
		490	401	1.43295										405	426	0.908919
		421	352	1.44071										486	471	1.05443
		377	271	2.40276										526	450	1.29855
		453	348	1.68823										464	436	1.11639
														494	482	1.04188
				1.47095										404	400	1.01955
														555	488	1.22901
														503	452	1.19878
														517	438	1.32569
														487	438	1.20201
														418	402	1.07746
														498	438	1.24736
														412	426	0.93928
														489	421	1.30146
														421	409	1.05619
														394	393	1.00506
														523	405	1.56307
														464	427	1.15978
														624	480	1.50604
														515	466	1.1811
														388	365	1.13564
														423	395	1.1403

## Sheet: Fig.1g
	Actin nucleation seeds number at 5min per 64 µm3
	Actin	Aip5	Bni1FH1COOH	Aip5+Bni1FH1COOH
n	60	60	60	60
mean	5.76667	11.95	30.4333	99.4167
sd	2.25769	3.45148	5.77654	13.2439
quantification	11	10	31	93
	4	14	33	111
	6	16	25	106
	5	9	27	94
	7	11	21	95
	3	12	32	111
	11	11	27	100
	9	8	12	83
	4	16	28	104
	5	9	29	77
	4	14	24	82
	4	14	37	125
	5	15	32	95
	8	15	29	110
	12	19	30	125
	7	13	33	108
	4	19	29	97
	4	8	40	93
	8	11	25	108
	9	7	33	111
	4	11	36	97
	4	13	32	78
	5	8	23	86
	4	13	35	105
	8	17	31	122
	6	20	27	102
	6	9	33	109
	4	13	30	124
	3	10	34	100
	7	13	38	91
	6	12	25	118
	4	7	21	105
	5	18	46	94
	10	13	27	86
	2	8	23	85
	5	8	30	85
	8	14	29	117
	3	14	36	104
	6	10	33	109
	3	12	35	114
	3	11	35	116
	3	13	32	93
	5	10	21	91
	9	13	21	114
	4	20	35	108
	8	15	36	100
	4	8	42	110
	5	17	35	78
	4	13	28	97
	6	10	27	100
	7	8	28	86
	5	7	34	87
	6	12	33	68
	8	12	36	97
	4	8	27	96
	7	7	25	101
	5	11	31	87
	8	10	34	74
	5	9	35	95
	7	9	30	108

## Sheet: Fig.1i
	Actin filament barbed-end elongation speed (subunit/sec)
	Actin	Aip5	Bni1FH1COOH	Aip5+Bni1FH1COOH
n	30	30	30	30
mean	8.50331	8.39345	7.45072	7.224
sd	1.84112	1.84696	1.82635	1.89084
quantification	8.58752	6.20051	6.9856	6.02963
	8.71208	7.64005	10.2653	8.3472
	6.993	10.1733	6.11069	10.6689
	7.21889	6.10164	5.8642	10.8084
	8.54885	8.25904	5.08838	8.52233
	7.65417	10.6416	6.25029	5.36111
	11.0234	8.08837	5.95532	7.66781
	6.1975	8.22122	5.8904	7.42819
	6.98911	7.84811	7.3112	6.44921
	6.75687	10.3526	7.04682	7.54515
	13.3969	11.9597	5.51188	7.78409
	8.7024	9.5904	9.01214	6.58795
	7.61752	9.656	8.47437	7.3721
	8.16277	9.4905	7.33192	6.06156
	7.37141	6.28284	6.21336	4.6805
	11.9014	8.84053	6.39836	7.36181
	6.62053	7.31983	7.40206	7.9317
	11.2357	5.40323	6.771	7.9735
	8.34468	8.45852	7.4897	8.14
	7.3556	9.90517	6.63438	4.08903
	6.73228	6.02626	6.48588	9.583
	7.35067	7.63809	7.53779	10.7186
	8.19098	5.41433	7.82482	7.53156
	9.21636	5.44019	8.48632	5.45486
	7.74688	9.66229	13.32	4.96749
	6.40773	9.60356	8.87678	3.51424
	8.14164	6.58394	5.20261	8.658
	9.32064	10.582	9.15653	5.13873
	11.1765	10.6005	7.33035	5.82873
	11.4256	9.81903	11.293	8.51463

## Sheet: Fig.2d
	Normalized Anistropy values of Aip5-C binding to NP-actin
n	3
concentration of NP-actin (M)	measurement 1	measurement 2	measurement 3	mean	sd
1.5e-08	-0.00619	0.012323	-0.0038008	0.0007774	0.0100699
3e-08	-0.00239	0.013348	-0.01114	-6.06667e-05	0.0124091
6e-08	0.004256	0.019234	0.001312	0.00826733	0.00961081
1.2e-07	0.011486	0.01177	0.000486	0.007914	0.0064344
3e-07	-0.00524	0.015784	0.000973	0.003839	0.010801
6e-07	0.005764	0.018154	0.008512	0.01081	0.00650681
3e-06	0.013561	0.040195	0.013283	0.0223463	0.015458
6e-06	0.027455	0.035182	0.01985	0.0274957	0.00766608
1.5e-05	0.033116	0.033529	0.022293	0.029646	0.00637123
3e-05	0.031646	0.042547	0.026584	0.0335923	0.00815754
5e-05	0.028935	0.040406	0.028181	0.0325073	0.00685083

## Sheet: Fig.2g
	Actin nucleation seeds number at 5min per 64 µm3
	Actin	Aip5-C	Bni1FH1COOH	Aip5-C+Bni1FH1COOH
n	45	57	45	41
mean	5.84444	15.9474	15.9333	74.6098
sd	2.35445	3.49193	11.1323	26.96
quantification	4	17	17	63
	3	15	11	109
	5	18	8	99
	8	16	14	92
	6	15	9	58
	4	14	8	55
	7	14	9	51
	9	13	11	45
	6	18	12	47
	12	15	8	81
	6	14	9	72
	6	20	12	67
	10	16	13	106
	6	18	15	39
	7	12	19	53
	7	25	12	57
	4	20	25	95
	5	12	14	105
	6	12	13	124
	5	15	19	46
	4	17	11	51
	6	18	10	60
	4	14	11	56
	9	17	9	56
	8	14	55	76
	6	18	52	70
	2	18	12	117
	6	9	9	54
	10	15	15	69
	5	13	14	131
	5	21	10	129
	2	19	15	55
	3	21	18	59
	6	23	10	64
	7	17	26	54
	6	19	9	50
	4	18	10	69
	5	22	15	69
	8	16	45	86
	7	12	41	79
	1	19	9	141
	2	10	16
	7	14	9
	4	14	10
	10	14	18
		14
		15
		15
		17
		25
		15
		11
		13
		17
		12
		12
		12

## Sheet: Fig.2l
	Normalized anistropy value of Aip5-C binding to various Bni1 versions
	Aip5-C+Bni1FH1COOH					Aip5-C+Bni1FH2COOH					Aip5-C+Bni1-C					Aip5-C+Bni1FH2					Aip5-C+Bni1FH1FH2
n	3					3					3					3					3
Bni1 variants concentration (M)	measurement 1	measurement 2	measurement 3	mean	sd	measurement 1	measurement 2	measurement 3	mean	sd	measurement 1	measurement 2	measurement 3	mean	sd	measurement 1	measurement 2	measurement 3	mean	sd	measurement 1	measurement 2	measurement 3	mean	sd
5e-06	-0.02197	0.010213	-0.00392	-0.00522567	0.0161312	-0.02324	0.002483	0.015557	-0.00173333	0.0197392	-0.01308	0.0017	-0.01555	-0.00897667	0.00932838	-0.00274	0.014681	0.004224	0.00538833	0.00876867	0.013168	0.004527	0.007918	0.00853767	0.0043537
7.5e-06	-0.01687	0.005763	-0.01374	-0.00828233	0.0122639	-0.0231	0.017688	-0.02154	-0.008984	0.0231118	-0.00575	0.013178	-0.01093	-0.00116733	0.0126905	0.002209	0.019849	0.010582	0.01088	0.00882377	0.017871	0.001567	0.006237	0.00855833	0.00839622
1e-05	-0.02112	0.01059	0.020219	0.00322967	0.0216301	-0.00721	0.011845	-0.01832	-0.00456167	0.0152559	-0.01322	0.016241	-0.00673	-0.00123633	0.0154798	0.010076	0.023524	0.013717	0.0157723	0.00695561	0.01087	-0.11365	0.009444	-0.031112	0.0714836
2.5e-05	0.019379	0.065136	0.03368	0.0393983	0.0234083	-0.01556	0.048919	-0.01493	0.006143	0.0370464	-0.00785	0.008603	-0.02954	-0.00959567	0.0191313	0.010762	0.023391	0.013172	0.015775	0.00670482	0.014075	0.012071	0.010959	0.0123683	0.00157914
5e-05	0.009299	0.063186	0.038043	0.0368427	0.0269635	0.024095	0.066883	0.012213	0.034397	0.0287541	0.04439	0.053444	-0.00844	0.029798	0.0334231	0.009087	0.006357	0.013433	0.00962567	0.00356862	0.007398	0.010935	0.011615	0.00998267	0.00226406
7.5e-05	0.034153	0.058329	0.038728	0.0437367	0.0128427	0.040714	0.066212	0.003854	0.0369267	0.031351	-0.01495	0.063957	0.011862	0.0202897	0.0401229	0.016483	0.012129	0.018646	0.0157527	0.00331932	0.007448	0.020015	0.012206	0.013223	0.00634493
0.0001	0.03175	0.059099	0.03014	0.0403297	0.0162746	0.021979	0.065543	-0.0144	0.024374	0.0400253	-0.00581	0.048606	0.024681	0.0224923	0.0272739	0.012217	-0.02266	0.016363	0.00197333	0.0214336	0.024094	0.01505	0.024926	0.0213567	0.00547755
0.00025	0.051631	0.067408	0.022615	0.047218	0.0227202	0.035518	0.065447	0.031114	0.0440263	0.0186811	0.040239	0.058511	0.017795	0.0388483	0.0203936	0.021588	-0.01563	-0.01974	-0.004594	0.0227672	-0.00215	-0.00893	0.020885	0.00326833	0.0156286
0.0005	0.045602	0.06064	0.019356	0.041866	0.020894	0.042364	0.067973	0.035874	0.048737	0.016972	0.06076	0.070649	0.03294	0.054783	0.0195521	0.02537	0.013147	0.032462	0.0236597	0.00977043	0.026574	0.016389	6.55e-05	0.0143428	0.0133722

## Sheet: Fig.2m
Actin polymerization rate (n=2) slope measurement
	Bni1FH1COOH		mean	Bni1FH2COOH		mean	Bni1FH1FH2		mean			Bni1FH1COOH		mean	Bni1FH2COOH		mean	Bni1FH1FH2		mean
Actin	18.604	13.901	16.2525	20.225	13.758	16.9915	6.6	6.32	6.46		Actin	2.983	4.467	3.725	8.74	9.686	9.213	7.16	6.86	7.01
20nM	58.258	38.802	48.53	17.615	11.709	14.662	7.83	8.64	8.235		20nM	7.233	11.933	9.583	18.686	20.4	19.543	11.28	12.02	11.65
30nM	85.747	52.049	68.898	27.913	19.396	23.6545	9.81	11.15	10.48		30nM	8.567	36.633	22.6	14.914	24.057	19.4855	13.38	10.18	11.78
50nM	145.64	120.87	133.255	22.654	22.582	22.618	11.1	14.75	12.925		50nM	43.6	42.674	43.137	27.886	27.432	27.659	18.71	19.83	19.27
80nM	205.73	175.63	190.68	69.132	47.604	58.368	17.96	18.83	18.395		80nM	105.65	92.333	98.9915	40.686	60.029	50.3575	22.1	21.38	21.74
120nM	223.55	195.62	209.585	94.566	78.643	86.6045	24.22	24.88	24.55		120nM	111.42	104.78	108.1	63.114	96.171	79.6425	27.94	32.72	30.33
140nM	201.9	236.77	219.335	106.2	116.21	111.205	24.91	26.17	25.54		140nM	142.85	118.12	130.485	153.11	101.14	127.125	29.07	28.28	28.675
160nM	243.6	240.2	241.9	107.25	133.45	120.35	24.02	25.63	24.825		160nM	130.95	127.18	129.065	183.66	141.89	162.775	31.52	33	32.26
200nM	237.74	244.52	241.13	140.21	118.57	129.39	32.08	29.57	30.825		200nM	120.22	198.57	159.395	146.86	178.43	162.645	31.38	31.26	31.32
250nM	214.51	244.71	229.61	158.87	187.11	172.99	27.65	29.63	28.64		250nM	138.05	186.32	162.185	211.86	221.74	216.8	26.49	32.3	29.395

## Sheet: Fig.3a
Aip5-C with standard proteins elution volume			Aip5-C elution volume alone				standard proteins	Da	ml	Log Da
ml	mAU		ml	mAU			Blue dextran	2000000	7.52	6.30103
0	140.014		0	4.57			Conalbumin	76000	9.35	4.88081
0.0239624	142.659		0.028018	17.008			Ovalbumin	43000	10.17	4.63347
0.0479249	177.548		0.0560361	66.563			Ribonuclease A	13700	13.31	4.13672
0.0718873	221.18		0.0840541	43.25
0.0958498	183.695		0.112072	26.301
0.119812	166.277		0.14009	20.78
0.143775	154.447		0.168108	15.012
0.167737	147.526		0.196126	12.089
0.1917	144.038		0.224144	10.037
0.215662	143.316		0.252162	8.719
0.239624	140.49		0.28018	7.855
0.263587	138.783		0.308198	7.195
0.287549	137.714		0.336216	6.801
0.311512	137.034		0.364234	6.431
0.335474	136.391		0.392252	6.136
0.359437	135.865		0.420271	5.97
0.383399	135.461		0.448289	5.766
0.407361	135.209		0.476307	5.627
0.431324	134.847		0.504325	5.472
0.455286	134.701		0.532343	5.366
0.479249	134.479		0.560361	5.292				ml	log(Da)	Da
0.503211	134.159		0.588379	5.208			Aip5-C	11.98	4.50173	31749
0.527174	134.02		0.616397	5.113
0.551136	134.035		0.644415	5.087
0.575099	133.819		0.672433	5.043
0.599061	133.649		0.700451	5.012
0.623023	133.539		0.728469	4.955
0.646986	133.374		0.756487	4.888
0.670948	133.273		0.784505	4.848
0.694911	133.097		0.812523	4.801
0.718873	132.941		0.840541	4.817
0.742836	132.812		0.868559	4.764
0.766798	132.767		0.896577	4.753
0.79076	132.671		0.924595	4.723
0.814723	132.574		0.952613	4.713
0.838685	132.52		0.980631	4.663
0.862648	132.43		1.00865	4.675
0.88661	132.339		1.03667	4.635
0.910573	132.245		1.06469	4.635
0.934535	132.159		1.0927	4.619
0.958498	132.076		1.12072	4.613
0.98246	131.987		1.14874	4.566
1.00642	132.349		1.17676	4.575
1.03038	132.385		1.20478	4.547
1.05435	132.283		1.23279	4.529
1.07831	132.194		1.26081	4.513
1.10227	132.132		1.28883	4.549
1.12623	132.053		1.31685	4.516
1.1502	131.988		1.34487	4.521
1.17416	131.999		1.37288	4.482
1.19812	131.937		1.4009	4.492
1.22208	131.795		1.42892	4.475
1.24605	131.758		1.45694	4.476
1.27001	131.671		1.48496	4.474
1.29397	131.663		1.51297	4.465
1.31793	131.609		1.54099	4.463
1.3419	131.563		1.56901	4.453
1.36586	131.486		1.59703	4.441
1.38982	131.46		1.62505	4.428
1.41378	131.402		1.65306	4.42
1.43775	131.349		1.68108	4.431
1.46171	131.318		1.7091	4.435
1.48567	131.269		1.73712	4.439
1.50963	131.207		1.76514	4.443
1.5336	131.176		1.79315	4.43
1.55756	131.108		1.82117	4.441
1.58152	131.066		1.84919	4.424
1.60548	131.022		1.87721	4.436
1.62945	131.014		1.90523	4.41
1.65341	130.973		1.93324	4.398
1.67737	130.908		1.96126	4.392
1.70133	130.9		1.98928	4.406
1.7253	130.848		2.0173	4.411
1.74926	130.824		2.04532	4.409
1.77322	130.786		2.07333	4.403
1.79718	130.733		2.10135	4.391
1.82115	130.692		2.12937	4.383
1.84511	130.688		2.15739	4.387
1.86907	130.602		2.18541	4.379
1.89303	130.572		2.21342	4.394
1.917	130.531		2.24144	4.399
1.94096	130.526		2.26946	4.389
1.96492	130.514		2.29748	4.404
1.98888	130.465		2.3255	4.398
2.01284	130.405		2.35351	4.415
2.03681	130.409		2.38153	4.418
2.06077	130.348		2.40955	4.386
2.08473	130.311		2.43757	4.403
2.10869	130.289		2.46559	4.392
2.13266	130.264		2.4936	4.403
2.15662	130.26		2.52162	4.41
2.18058	130.246		2.54964	4.403
2.20454	130.198		2.57766	4.415
2.22851	130.228		2.60568	4.391
2.25247	130.19		2.6337	4.414
2.27643	130.159		2.66171	4.415
2.30039	130.145		2.68973	4.417
2.32436	130.141		2.71775	4.412
2.34832	130.091		2.74577	4.421
2.37228	130.06		2.77379	4.421
2.39624	130.049		2.8018	4.408
2.42021	130.043		2.82982	4.407
2.44417	130.008		2.85784	4.41
2.46813	129.99		2.88586	4.4
2.49209	129.959		2.91388	4.42
2.51606	129.949		2.94189	4.417
2.54002	129.951		2.96991	4.414
2.56398	129.931		2.99793	4.389
2.58794	129.906		3.02595	4.411
2.61191	129.892		3.05397	4.384
2.63587	129.865		3.08198	4.384
2.65983	129.857		3.11	4.424
2.68379	129.851		3.13802	4.421
2.70776	129.832		3.16604	4.413
2.73172	129.912		3.19406	4.416
2.75568	129.799		3.22207	4.406
2.77964	129.759		3.25009	4.38
2.80361	129.72		3.27811	4.402
2.82757	129.726		3.30613	4.392
2.85153	129.677		3.33415	4.419
2.87549	129.693		3.36216	4.415
2.89945	129.674		3.39018	4.395
2.92342	129.652		3.4182	4.418
2.94738	129.65		3.44622	4.426
2.97134	129.673		3.47424	4.421
2.9953	129.629		3.50225	4.424
3.01927	129.588		3.53027	4.409
3.04323	129.557		3.55829	4.429
3.06719	129.545		3.58631	4.436
3.09115	129.536		3.61433	4.417
3.11512	129.529		3.64234	4.45
3.13908	129.521		3.67036	4.432
3.16304	129.514		3.69838	4.433
3.187	129.512		3.7264	4.451
3.21097	129.505		3.75442	4.448
3.23493	129.436		3.78243	4.448
3.25889	129.414		3.81045	4.448
3.28285	129.413		3.83847	4.451
3.30682	129.401		3.86649	4.449
3.33078	129.386		3.89451	4.44
3.35474	129.394		3.92252	4.459
3.3787	129.392		3.95054	4.476
3.40267	129.385		3.97856	4.474
3.42663	129.377		4.00658	4.462
3.45059	129.374		4.0346	4.468
3.47455	129.356		4.06261	4.466
3.49852	129.364		4.09063	4.474
3.52248	129.376		4.11865	4.481
3.54644	129.36		4.14667	4.474
3.5704	129.387		4.17469	4.481
3.59437	129.343		4.20271	4.487
3.61833	129.308		4.23072	4.49
3.64229	129.284		4.25874	4.467
3.66625	129.338		4.28676	4.494
3.69022	129.339		4.31478	4.498
3.71418	129.34		4.3428	4.515
3.73814	129.319		4.37081	4.515
3.7621	129.302		4.39883	4.517
3.78607	129.316		4.42685	4.529
3.81003	129.304		4.45487	4.525
3.83399	129.276		4.48289	4.506
3.85795	129.268		4.5109	4.524
3.88191	129.276		4.53892	4.529
3.90588	129.254		4.56694	4.531
3.92984	129.278		4.59496	4.524
3.9538	129.262		4.62298	4.539
3.97776	129.249		4.65099	4.543
4.00173	129.252		4.67901	4.552
4.02569	129.245		4.70703	4.567
4.04965	129.291		4.73505	4.547
4.07361	129.233		4.76307	4.555
4.09758	129.24		4.79108	4.567
4.12154	129.222		4.8191	4.544
4.1455	129.226		4.84712	4.568
4.16946	129.212		4.87514	4.588
4.19343	129.217		4.90316	4.571
4.21739	129.224		4.93117	4.592
4.24135	129.224		4.95919	4.581
4.26531	129.248		4.98721	4.593
4.28928	129.244		5.01523	4.585
4.31324	129.234		5.04325	4.599
4.3372	129.274		5.07126	4.599
4.36116	129.26		5.09928	4.631
4.38513	129.272		5.1273	4.629
4.40909	129.258		5.15532	4.627
4.43305	129.258		5.18334	4.62
4.45701	129.256		5.21135	4.64
4.48098	129.254		5.23937	4.615
4.50494	129.26		5.26739	4.643
4.5289	129.266		5.29541	4.642
4.55286	129.282		5.32343	4.65
4.57683	129.288		5.35144	4.643
4.60079	129.282		5.37946	4.669
4.62475	129.32		5.40748	4.651
4.64871	129.329		5.4355	4.66
4.67268	129.318		5.46352	4.691
4.69664	129.325		5.49153	4.673
4.7206	129.324		5.51955	4.675
4.74456	129.308		5.54757	4.694
4.76853	129.33		5.57559	4.703
4.79249	129.329		5.60361	4.689
4.81645	129.294		5.63162	4.711
4.84041	129.304		5.65964	4.719
4.86437	129.313		5.68766	4.72
4.88834	129.337		5.71568	4.711
4.9123	129.356		5.7437	4.696
4.93626	129.338		5.77171	4.706
4.96022	129.339		5.79973	4.726
4.98419	129.329		5.82775	4.687
5.00815	129.308		5.85577	4.695
5.03211	129.366		5.88379	4.695
5.05607	129.338		5.91181	4.696
5.08004	129.326		5.93982	4.699
5.104	129.358		5.96784	4.684
5.12796	129.359		5.99586	4.682
5.15192	129.333		6.02388	4.657
5.17589	129.31		6.0519	4.641
5.19985	129.306		6.07991	4.66
5.22381	129.286		6.10793	4.646
5.24777	129.321		6.13595	4.652
5.27174	129.302		6.16397	4.662
5.2957	129.31		6.19199	4.665
5.31966	129.324		6.22	4.639
5.34362	129.307		6.24802	4.649
5.36759	129.329		6.27604	4.641
5.39155	129.337		6.30406	4.639
5.41551	129.361		6.33208	4.648
5.43947	129.349		6.36009	4.647
5.46344	129.37		6.38811	4.759
5.4874	129.405		6.41613	4.734
5.51136	129.369		6.44415	4.699
5.53532	129.383		6.47217	4.68
5.55929	129.415		6.50018	4.654
5.58325	129.369		6.5282	4.652
5.60721	129.383		6.55622	4.659
5.63117	129.411		6.58424	4.671
5.65514	129.382		6.61226	4.664
5.6791	129.384		6.64027	4.672
5.70306	129.401		6.66829	4.678
5.72702	129.402		6.69631	4.666
5.75099	129.378		6.72433	4.677
5.77495	129.382		6.75235	4.701
5.79891	129.413		6.78036	4.711
5.82287	129.4		6.80838	4.716
5.84683	129.39		6.8364	4.739
5.8708	129.421		6.86442	4.733
5.89476	129.409		6.89244	4.734
5.91872	129.404		6.92045	4.755
5.94268	129.422		6.94847	4.779
5.96665	129.411		6.97649	4.804
5.99061	129.419		7.00451	4.849
6.01457	129.444		7.03253	4.876
6.03853	129.449		7.06054	4.901
6.0625	129.439		7.08856	4.952
6.08646	129.454		7.11658	4.982
6.11042	129.48		7.1446	5.028
6.13438	129.465		7.17262	5.042
6.15835	129.468		7.20063	5.086
6.18231	129.483		7.22865	5.127
6.20627	129.469		7.25667	5.168
6.23023	129.516		7.28469	5.169
6.2542	129.586		7.31271	5.204
6.27816	129.543		7.34072	5.221
6.30212	129.588		7.36874	5.253
6.32608	129.562		7.39676	5.261
6.35005	129.553		7.42478	5.271
6.37401	129.596		7.4528	5.283
6.39797	129.639		7.48081	5.278
6.42193	129.676		7.50883	5.322
6.4459	129.757		7.53685	5.278
6.46986	129.783		7.56487	5.271
6.49382	129.802		7.59289	5.242
6.51778	129.888		7.62091	5.226
6.54175	129.958		7.64892	5.219
6.56571	129.993		7.67694	5.199
6.58967	130.03		7.70496	5.164
6.61363	130.229		7.73298	5.132
6.6376	130.267		7.761	5.136
6.66156	130.301		7.78901	5.094
6.68552	130.535		7.81703	5.051
6.70948	130.74		7.84505	5.047
6.73345	130.868		7.87307	5.026
6.75741	131.102		7.90109	4.98
6.78137	131.354		7.9291	5.002
6.80533	131.685		7.95712	4.987
6.82929	132.165		7.98514	4.972
6.85326	132.618		8.01316	4.972
6.87722	133.203		8.04118	5.003
6.90118	134.02		8.06919	6.278
6.92514	135.012		8.09721	5.406
6.94911	136.207		8.12523	5.17
6.97307	137.701		8.15325	5.081
6.99703	139.488		8.18127	4.991
7.02099	141.378		8.20928	4.963
7.04496	143.71		8.2373	4.934
7.06892	146.109		8.26532	4.926
7.09288	148.676		8.29334	4.919
7.11684	151.39		8.32136	4.911
7.14081	154.254		8.34937	4.894
7.16477	156.947		8.37739	4.905
7.18873	159.409		8.40541	4.891
7.21269	162.267		8.43343	4.89
7.23666	165.585		8.46145	4.903
7.26062	166.886		8.48946	4.896
7.28458	169.147		8.51748	4.886
7.30854	171.518		8.5455	4.899
7.33251	173.06		8.57352	4.898
7.35647	174.785		8.60154	4.888
7.38043	176.247		8.62955	4.867
7.40439	177.522		8.65757	4.891
7.42836	178.684		8.68559	4.891
7.45232	179.518		8.71361	5.075
7.47628	180.057		8.74163	5.027
7.50024	180.404		8.76964	4.998
7.52421	180.377		8.79766	4.971
7.54817	179.938		8.82568	4.956
7.57213	179.252		8.8537	4.949
7.59609	178.163		8.88172	4.913
7.62006	176.681		8.90973	4.924
7.64402	175.074		8.93775	4.912
7.66798	173.174		8.96577	4.909
7.69194	171.128		8.99379	4.9
7.7159	168.97		9.02181	4.895
7.73987	166.846		9.04982	4.89
7.76383	164.71		9.07784	4.896
7.78779	162.543		9.10586	4.887
7.81175	160.9		9.13388	4.887
7.83572	158.908		9.1619	4.87
7.85968	157.088		9.18992	4.874
7.88364	155.686		9.21793	4.888
7.9076	154.385		9.24595	4.855
7.93157	153.281		9.27397	4.862
7.95553	152.452		9.30199	4.875
7.97949	151.795		9.33001	4.907
8.00345	151.244		9.35802	4.875
8.02742	150.961		9.38604	4.877
8.05138	150.788		9.41406	4.902
8.07534	150.64		9.44208	4.903
8.0993	150.607		9.4701	4.888
8.12327	150.645		9.49811	4.897
8.14723	150.667		9.52613	4.903
8.17119	150.684		9.55415	4.898
8.19515	150.727		9.58217	4.932
8.21912	150.62		9.61019	4.911
8.24308	150.563		9.6382	4.927
8.26704	150.407		9.66622	4.938
8.291	150.203		9.69424	4.972
8.31497	149.938		9.72226	4.977
8.33893	149.669		9.75028	4.999
8.36289	149.263		9.77829	5.044
8.38685	148.876		9.80631	5.045
8.41082	148.505		9.83433	5.109
8.43478	148.099		9.86235	5.12
8.45874	147.734		9.89037	5.157
8.4827	147.443		9.91838	5.188
8.50667	147.194		9.9464	5.211
8.53063	146.973		9.97442	5.237
8.55459	146.704		10.0024	5.272
8.57855	146.581		10.0305	5.313
8.60252	146.523		10.0585	5.339
8.62648	146.453		10.0865	5.355
8.65044	146.494		10.1145	5.367
8.6744	146.59		10.1425	5.383
8.69836	146.674		10.1705	5.42
8.72233	146.856		10.1986	5.411
8.74629	147.097		10.2266	5.44
8.77025	147.382		10.2546	5.418
8.79421	147.806		10.2826	5.406
8.81818	148.283		10.3106	5.416
8.84214	148.93		10.3387	5.402
8.8661	149.754		10.3667	5.389
8.89006	150.755		10.3947	5.373
8.91403	152.187		10.4227	5.373
8.93799	153.551		10.4507	5.355
8.96195	155.372		10.4787	5.383
8.98591	157.535		10.5068	5.384
9.00988	160.162		10.5348	5.4
9.03384	163.192		10.5628	5.407
9.0578	166.57		10.5908	5.462
9.08176	170.203		10.6188	5.491
9.10573	174.144		10.6469	5.532
9.12969	178.219		10.6749	5.583
9.15365	182.468		10.7029	5.629
9.17761	186.712		10.7309	5.713
9.20158	190.639		10.7589	5.835
9.22554	194.317		10.7869	5.916
9.2495	197.664		10.815	6.042
9.27346	200.326		10.843	6.176
9.29743	202.529		10.871	6.345
9.32139	204.062		10.899	6.523
9.34535	204.713		10.927	6.738
9.36931	204.652		10.9551	6.998
9.39328	203.863		10.9831	7.25
9.41724	202.392		11.0111	7.55
9.4412	200.206		11.0391	7.881
9.46516	197.649		11.0671	8.277
9.48913	194.687		11.0951	8.724
9.51309	191.28		11.1232	9.186
9.53705	187.745		11.1512	9.749
9.56101	184.158		11.1792	10.378
9.58498	180.537		11.2072	11.074
9.60894	176.99		11.2352	11.87
9.6329	173.786		11.2632	12.746
9.65686	170.787		11.2913	13.828
9.68082	167.982		11.3193	15.037
9.70479	165.796		11.3473	16.479
9.72875	163.956		11.3753	18.221
9.75271	162.453		11.4033	20.381
9.77667	161.544		11.4314	22.933
9.80064	161.077		11.4594	26.287
9.8246	160.927		11.4874	30.253
9.84856	161.319		11.5154	35.115
9.87252	162.085		11.5434	41.152
9.89649	163.175		11.5714	48.494
9.92045	164.658		11.5995	57.101
9.94441	166.342		11.6275	66.918
9.96837	168.242		11.6555	78.098
9.99234	170.192		11.6835	90.09
10.0163	172.22		11.7115	102.854
10.0403	174.125		11.7396	115.856
10.0642	175.932		11.7676	128.793
10.0882	177.496		11.7956	140.88
10.1121	178.693		11.8236	151.828
10.1361	179.644		11.8516	161.152
10.1601	180.084		11.8796	168.379
10.184	180.027		11.9077	173.459
10.208	179.58		11.9357	175.952
10.232	178.714		11.9637	176.734
10.2559	177.321		11.9917	175.017
10.2799	175.572		12.0197	171.416
10.3038	173.546		12.0478	166.249
10.3278	171.144		12.0758	159.577
10.3518	168.592		12.1038	152.405
10.3757	165.883		12.1318	143.96
10.3997	163.17		12.1598	135.359
10.4237	160.418		12.1878	126.543
10.4476	157.691		12.2159	117.578
10.4716	155.165		12.2439	109.283
10.4955	152.744		12.2719	100.933
10.5195	150.452		12.2999	93.182
10.5435	148.474		12.3279	86.072
10.5674	146.555		12.356	79.237
10.5914	144.837		12.384	72.703
10.6154	143.432		12.412	67.369
10.6393	142.161		12.44	62.046
10.6633	141.017		12.468	57.321
10.6872	140.068		12.496	52.763
10.7112	139.229		12.5241	48.771
10.7352	138.538		12.5521	45.027
10.7591	137.939		12.5801	41.565
10.7831	137.457		12.6081	38.586
10.8071	137.026		12.6361	35.477
10.831	136.658		12.6642	32.79
10.855	136.377		12.6922	30.25
10.8789	136.084		12.7202	27.936
10.9029	135.855		12.7482	25.813
10.9269	135.67		12.7762	23.827
10.9508	135.511		12.8042	21.931
10.9748	135.388		12.8323	20.298
10.9988	135.315		12.8603	18.77
11.0227	135.224		12.8883	17.313
11.0467	135.215		12.9163	16.132
11.0706	135.186		12.9443	14.96
11.0946	135.175		12.9723	13.97
11.1186	135.182		13.0004	13.089
11.1425	135.221		13.0284	12.256
11.1665	135.345		13.0564	11.533
11.1905	135.481		13.0844	10.938
11.2144	135.574		13.1124	10.397
11.2384	135.743		13.1405	9.942
11.2623	135.925		13.1685	9.493
11.2863	136.148		13.1965	9.125
11.3103	136.456		13.2245	8.811
11.3342	136.783		13.2525	8.504
11.3582	137.173		13.2805	8.253
11.3822	137.67		13.3086	8.016
11.4061	138.225		13.3366	7.839
11.4301	138.931		13.3646	7.64
11.454	139.722		13.3926	7.453
11.478	140.672		13.4206	7.265
11.502	141.78		13.4487	7.145
11.5259	143.212		13.4767	6.988
11.5499	144.792		13.5047	6.853
11.5739	146.728		13.5327	6.711
11.5978	149.04		13.5607	6.587
11.6218	151.654		13.5887	6.49
11.6457	154.742		13.6168	6.383
11.6697	158.211		13.6448	6.278
11.6937	161.967		13.6728	6.197
11.7176	166.222		13.7008	6.092
11.7416	170.821		13.7288	6.024
11.7656	175.636		13.7569	5.928
11.7895	180.576		13.7849	5.862
11.8135	185.487		13.8129	5.764
11.8374	190.343		13.8409	5.716
11.8614	194.763		13.8689	5.654
11.8854	198.915		13.8969	5.588
11.9093	202.472		13.925	5.535
11.9333	205.232		13.953	5.484
11.9573	207.339		13.981	5.446
11.9812	208.52		14.009	5.385
12.0052	208.773		14.037	5.359
12.0291	208.249		14.0651	5.31
12.0531	206.878		14.0931	5.276
12.0771	204.714		14.1211	5.273
12.101	201.859		14.1491	5.227
12.125	198.381		14.1771	5.187
12.149	194.456		14.2051	5.173
12.1729	190.162		14.2332	5.117
12.1969	185.733		14.2612	5.095
12.2208	181.097		14.2892	5.069
12.2448	176.612		14.3172	5.061
12.2688	172.111		14.3452	5.018
12.2927	167.939		14.3733	5.002
12.3167	163.957		14.4013	4.982
12.3407	160.182		14.4293	4.967
12.3646	156.907		14.4573	4.957
12.3886	153.891		14.4853	4.925
12.4125	151.148		14.5133	4.914
12.4365	148.877		14.5414	4.892
12.4605	146.831		14.5694	4.872
12.4844	145.103		14.5974	4.884
12.5084	143.651		14.6254	4.853
12.5324	142.475		14.6534	4.851
12.5563	141.467		14.6814	4.844
12.5803	140.715		14.7095	4.842
12.6042	140.127		14.7375	4.82
12.6282	139.707		14.7655	4.796
12.6522	139.441		14.7935	4.812
12.6761	139.262		14.8215	4.795
12.7001	139.206		14.8496	4.795
12.7241	139.345		14.8776	4.781
12.748	139.603		14.9056	4.778
12.772	139.982		14.9336	4.765
12.7959	140.504		14.9616	4.77
12.8199	141.173		14.9896	4.758
12.8439	142.002		15.0177	4.744
12.8678	143.047		15.0457	4.74
12.8918	144.296		15.0737	4.735
12.9158	145.721		15.1017	4.743
12.9397	147.424		15.1297	4.733
12.9637	149.322		15.1578	4.717
12.9876	151.363		15.1858	4.719
13.0116	153.633		15.2138	4.717
13.0356	156.091		15.2418	4.708
13.0595	158.548		15.2698	4.695
13.0835	161.218		15.2978	4.692
13.1075	163.928		15.3259	4.678
13.1314	166.43		15.3539	4.689
13.1554	168.899		15.3819	4.679
13.1793	171.176		15.4099	4.746
13.2033	173.071		15.4379	4.717
13.2273	174.75		15.466	4.672
13.2512	175.987		15.494	4.656
13.2752	176.759		15.522	4.669
13.2992	177.096		15.55	5.185
13.3231	176.942		15.578	4.851
13.3471	176.274		15.606	4.747
13.371	175.188		15.6341	4.689
13.395	173.678		15.6621	4.649
13.419	171.839		15.6901	4.64
13.4429	169.693		15.7181	4.627
13.4669	167.321		15.7461	4.634
13.4909	164.754		15.7742	4.628
13.5148	162.124		15.8022	4.633
13.5388	159.353		15.8302	4.628
13.5627	156.802		15.8582	4.62
13.5867	154.21		15.8862	4.605
13.6107	151.649		15.9142	4.609
13.6346	149.402		15.9423	4.576
13.6586	147.2		15.9703	4.574
13.6826	145.147		15.9983	4.567
13.7065	143.387		16.0263	4.551
13.7305	141.772		16.0543	4.557
13.7544	140.319		16.0824	4.531
13.7784	139.09		16.1104	4.528
13.8024	137.979		16.1384	4.538
13.8263	137.038		16.1664	4.523
13.8503	136.168		16.1944	4.518
13.8743	135.501		16.2224	4.515
13.8982	134.891		16.2505	4.504
13.9222	134.362		16.2785	4.501
13.9461	133.958		16.3065	4.505
13.9701	133.56		16.3345	4.512
13.9941	133.236		16.3625	4.499
14.018	132.971		16.3905	4.496
14.042	132.717		16.4186	4.491
14.066	132.505		16.4466	4.478
14.0899	132.339		16.4746	4.475
14.1139	132.163		16.5026	4.463
14.1378	132.055		16.5306	4.438
14.1618	131.956		16.5587	4.457
14.1858	131.846		16.5867	4.445
14.2097	131.735		16.6147	4.437
14.2337	131.687		16.6427	4.445
14.2577	131.582		16.6707	4.443
14.2816	131.561		16.6987	4.417
14.3056	131.473		16.7268	4.415
14.3295	131.418		16.7548	4.419
14.3535	131.338		16.7828	4.42
14.3775	131.317		16.8108	4.438
14.4014	131.254		16.8388	4.403
14.4254	131.228		16.8669	4.415
14.4494	131.175		16.8949	4.388
14.4733	131.133		16.9229	4.397
14.4973	131.133		16.9509	4.381
14.5212	131.094		16.9789	4.38
14.5452	131.066		17.0069	4.394
14.5692	131.031		17.035	4.368
14.5931	131.008		17.063	4.373
14.6171	130.993		17.091	4.38
14.641	131.009		17.119	4.352
14.665	130.944		17.147	4.332
14.689	130.976		17.1751	4.329
14.7129	130.903		17.2031	4.334
14.7369	130.909		17.2311	4.322
14.7609	130.895		17.2591	4.311
14.7848	130.855		17.2871	4.288
14.8088	130.857		17.3151	4.307
14.8327	130.854		17.3432	4.29
14.8567	130.84		17.3712	4.277
14.8807	130.834		17.3992	4.258
14.9046	130.797		17.4272	4.281
14.9286	130.795		17.4552	4.261
14.9526	130.793		17.4833	4.248
14.9765	130.758		17.5113	4.248
15.0005	130.765		17.5393	4.221
15.0244	130.721		17.5673	4.223
15.0484	130.724		17.5953	4.229
15.0724	130.696		17.6233	4.212
15.0963	130.712		17.6514	4.204
15.1203	130.672		17.6794	4.2
15.1443	130.668		17.7074	4.187
15.1682	130.663		17.7354	4.198
15.1922	130.648		17.7634	4.184
15.2161	130.657		17.7915	4.18
15.2401	130.61		17.8195	4.167
15.2641	130.625		17.8475	4.172
15.288	130.629		17.8755	4.153
15.312	130.595		17.9035	4.14
15.336	130.593		17.9315	4.142
15.3599	130.587		17.9596	4.123
15.3839	130.577		17.9876	4.133
15.4078	130.568		18.0156	4.113
15.4318	130.562		18.0436	4.116
15.4558	130.561		18.0716	4.103
15.4797	130.565		18.0996	4.094
15.5037	130.538		18.1277	4.077
15.5277	130.569		18.1557	4.075
15.5516	130.557		18.1837	4.051
15.5756	130.542		18.2117	4.043
15.5995	130.534		18.2397	4.026
15.6235	130.529		18.2678	4.025
15.6475	130.543		18.2958	4.019
15.6714	130.517		18.3238	4.008
15.6954	130.532		18.3518	3.989
15.7194	130.532		18.3798	3.99
15.7433	130.523		18.4078	3.985
15.7673	130.498		18.4359	3.972
15.7912	130.507		18.4639	3.959
15.8152	130.496		18.4919	3.947
15.8392	130.513		18.5199	3.969
15.8631	130.562		18.5479	3.938
15.8871	130.505		18.576	3.934
15.9111	130.528		18.604	3.921
15.935	130.501		18.632	3.932
15.959	130.512		18.66	3.91
15.9829	130.506		18.688	3.908
16.0069	130.504		18.716	3.912
16.0309	130.474		18.7441	3.903
16.0548	130.518		18.7721	3.923
16.0788	130.491		18.8001	3.906
16.1028	130.524		18.8281	3.907
16.1267	130.504		18.8561	3.896
16.1507	130.514		18.8842	3.891
16.1746	130.502		18.9122	3.908
16.1986	130.505		18.9402	3.908
16.2226	130.535		18.9682	3.872
16.2465	130.529		18.9962	3.878
16.2705	130.519		19.0242	3.884
16.2945	130.508		19.0523	3.885
16.3184	130.512		19.0803	3.884
16.3424	130.49		19.1083	3.886
16.3663	130.516		19.1363	3.886
16.3903	130.511		19.1643	3.881
16.4143	130.522		19.1924	3.892
16.4382	130.542		19.2204	3.881
16.4622	130.541		19.2484	3.881
16.4862	130.559		19.2764	3.875
16.5101	130.547		19.3044	3.893
16.5341	130.565		19.3324	3.9
16.558	130.57		19.3605	3.89
16.582	130.557		19.3885	3.884
16.606	130.566		19.4165	3.878
16.6299	130.584		19.4445	3.9
16.6539	130.588		19.4725	3.901
16.6779	130.596		19.5006	3.906
16.7018	130.597		19.5286	3.905
16.7258	130.617		19.5566	3.921
16.7497	130.616		19.5846	3.913
16.7737	130.619		19.6126	3.908
16.7977	130.621		19.6406	3.919
16.8216	130.641		19.6687	3.922
16.8456	130.653		19.6967	3.935
16.8696	130.658		19.7247	3.934
16.8935	130.678		19.7527	3.952
16.9175	130.677		19.7807	3.957
16.9414	130.68		19.8087	3.955
16.9654	130.687		19.8368	3.949
16.9894	130.684		19.8648	3.961
17.0133	130.697		19.8928	3.955
17.0373	130.668		19.9208	3.965
17.0613	130.653		19.9488	3.959
17.0852	130.679		19.9769	3.971
17.1092	130.67		20.0049	3.971
17.1331	130.673		20.0329	3.974
17.1571	130.693		20.0609	3.957
17.1811	130.677		20.0889	3.989
17.205	130.7		20.1169	4.001
17.229	130.699		20.145	3.996
17.253	130.708		20.173	3.996
17.2769	130.688		20.201	4.006
17.3009	130.672		20.229	4.012
17.3248	130.678		20.257	4.015
17.3488	130.681		20.2851	4.031
17.3728	130.664		20.3131	4.025
17.3967	130.669		20.3411	4.018
17.4207	130.68		20.3691	4.043
17.4447	130.683		20.3971	4.053
17.4686	130.699		20.4251	4.058
17.4926	130.668		20.4532	4.067
17.5165	130.67		20.4812	4.07
17.5405	130.67		20.5092	4.075
17.5645	130.642		20.5372	4.063
17.5884	130.673		20.5652	4.074
17.6124	130.657		20.5933	4.086
17.6364	130.67		20.6213	4.068
17.6603	130.676		20.6493	4.113
17.6843	130.67		20.6773	4.093
17.7082	130.651		20.7053	4.083
17.7322	130.685		20.7333	4.098
17.7562	130.671		20.7614	4.11
17.7801	130.682		20.7894	4.082
17.8041	130.686		20.8174	4.102
17.8281	130.713		20.8454	4.103
17.852	130.71		20.8734	4.094
17.876	130.726		20.9015	4.081
17.8999	130.757		20.9295	4.098
17.9239	130.741		20.9575	4.074
17.9479	130.763		20.9855	4.075
17.9718	130.746		21.0135	4.085
17.9958	130.747		21.0415	4.093
18.0198	130.762		21.0696	4.084
18.0437	130.75		21.0976	4.094
18.0677	130.755		21.1256	4.086
18.0916	130.799		21.1536	4.077
18.1156	130.773		21.1816	4.099
18.1396	130.77		21.2097	4.095
18.1635	130.787		21.2377	4.099
18.1875	130.801		21.2657	4.106
18.2115	130.805		21.2937	4.127
18.2354	130.803		21.3217	4.119
18.2594	130.867		21.3497	4.132
18.2833	130.828		21.3778	4.13
18.3073	130.857		21.4058	4.153
18.3313	130.846		21.4338	4.161
18.3552	130.883		21.4618	4.169
18.3792	130.85		21.4898	4.178
18.4032	130.862		21.5178	4.183
18.4271	130.871		21.5459	4.231
18.4511	130.871		21.5739	4.233
18.475	130.866		21.6019	4.245
18.499	130.894		21.6299	4.262
18.523	130.882		21.6579	4.274
18.5469	131.146		21.686	4.291
18.5709	131.132		21.714	4.302
18.5949	131.124		21.742	4.301
18.6188	131.117		21.77	4.319
18.6428	131.115		21.798	4.313
18.6667	131.098		21.826	4.334
18.6907	131.102		21.8541	4.342
18.7147	131.074		21.8821	4.334
18.7386	131.082		21.9101	4.346
18.7626	131.078		21.9381	4.363
18.7866	131.091		21.9661	4.349
18.8105	131.1		21.9942	4.341
18.8345	131.144		22.0222	4.34
18.8584	131.081		22.0502	4.351
18.8824	131.059		22.0782	4.347
18.9064	131.06		22.1062	4.345
18.9303	131.09		22.1342	4.343
18.9543	131.06		22.1623	4.35
18.9783	131.111		22.1903	4.348
19.0022	131.065		22.2183	4.319
19.0262	131.094		22.2463	4.324
19.0501	131.216		22.2743	4.334
19.0741	131.189		22.3024	4.339
19.0981	131.223		22.3304	4.338
19.122	131.227		22.3584	4.326
19.146	131.234		22.3864	4.329
19.17	131.255		22.4144	4.336
19.1939	131.236		22.4424	4.323
19.2179	131.241		22.4705	4.352
19.2418	131.261		22.4985	4.344
19.2658	131.254		22.5265	4.335
19.2898	131.235		22.5545	4.334
19.3137	131.279		22.5825	4.336
19.3377	131.27		22.6106	4.334
19.3616	131.243		22.6386	4.354
19.3856	131.276		22.6666	4.365
19.4096	131.313		22.6946	4.375
19.4335	131.278		22.7226	4.364
19.4575	131.288		22.7506	4.366
19.4815	131.29		22.7787	4.369
19.5054	131.298		22.8067	4.395
19.5294	131.348		22.8347	4.383
19.5533	131.402		22.8627	4.386
19.5773	131.435		22.8907	4.399
19.6013	131.436		22.9188	4.418
19.6252	131.467		22.9468	4.424
19.6492	131.452		22.9748	4.441
19.6732	131.465		23.0028	4.44
19.6971	131.486		23.0308	4.453
19.7211	131.46		23.0588	4.464
19.745	131.473		23.0869	4.471
19.769	131.466		23.1149	4.493
19.793	131.808		23.1429	4.499
19.8169	131.594		23.1709	4.502
19.8409	131.704		23.1989	4.51
19.8649	131.59		23.2269	4.54
19.8888	131.787		23.255	4.57
19.9128	133.364		23.283	4.589
19.9367	133.032		23.311	4.598
19.9607	132.574		23.339	4.616
19.9847	132.07		23.367	4.651
20.0086	131.881		23.3951	4.654
20.0326	131.721		23.4231	4.684
20.0566	131.718		23.4511	4.707
20.0805	131.672		23.4791	4.726
20.1045	131.694		23.5071	4.754
20.1284	131.641		23.5351	4.788
20.1524	131.633		23.5632	4.805
20.1764	131.662		23.5912	4.794
20.2003	131.632		23.6192	4.816
20.2243	131.623		23.6472	4.83
20.2483	131.633		23.6752	4.849
20.2722	131.658		23.7033	4.886
20.2962	131.634		23.7313	4.869
20.3201	131.666		23.7593	4.877
20.3441	131.623		23.7873	4.858
20.3681	131.641		23.8153	4.85
20.392	131.675		23.8433	4.861
20.416	131.66		23.8714	4.826
20.44	131.674		23.8994	4.828
20.4639	131.699		23.9274	4.808
20.4879	131.674		23.9554	4.796
20.5118	131.681		23.9834	4.788
20.5358	131.699		24.0115	4.763
20.5598	131.683		24.0395	4.741
20.5837	131.692		24.0675	4.743
20.6077	131.692		24.0955	4.712
20.6317	131.704		24.1235	4.715
20.6556	131.71		24.1515	4.695
20.6796	131.709		24.1796	4.662
20.7035	131.735		24.2076	4.684
20.7275	131.726		24.2356	4.67
20.7515	131.687		24.2636	4.638
20.7754	131.643		24.2916	4.632
20.7994	131.612		24.3197	4.62
20.8234	131.58		24.3477	4.631
20.8473	131.545		24.3757	4.61
20.8713	131.522		24.4037	4.585
20.8952	131.526		24.4317	4.59
20.9192	131.488		24.4597	4.591
20.9432	131.47		24.4878	4.579
20.9671	131.449		24.5158	4.582
20.9911	131.442		24.5438	4.568
21.0151	131.397		24.5718	4.568
21.039	131.415		24.5998	4.567
21.063	131.381		24.6279	4.576
21.0869	131.353		24.6559	4.582
21.1109	131.329		24.6839	4.579
21.1349	131.307		24.7119	4.582
21.1588	131.314		24.7399	4.589
21.1828	131.258		24.7679	4.576
21.2068	131.258		24.796	4.582
21.2307	131.362		24.824	4.581
21.2547	131.445		24.852	4.587
21.2786	131.315		24.88	4.571
21.3026	131.257		24.908	4.583
21.3266	131.231		24.936	4.59
21.3505	131.2		24.9641	4.607
21.3745	131.16		24.9921	4.618
21.3985	131.159		25.0201	4.599
21.4224	131.131		25.0481	4.615
21.4464	131.126		25.0761	4.618
21.4703	131.124		25.1042	4.604
21.4943	131.125		25.1322	4.612
21.5183	131.098		25.1602	4.588
21.5422	131.114		25.1882	4.605
21.5662	131.065		25.2162	4.615
21.5902	131.041		25.2442	4.62
21.6141	131.053		25.2723	4.615
21.6381	131.021		25.3003	4.625
21.662	131.022		25.3283	4.624
21.686	131.044		25.3563	4.636
			25.3843	4.627
			25.4124	4.634
			25.4404	4.642
			25.4684	4.65
			25.4964	4.651
			25.5244	4.643
			25.5524	4.656
			25.5805	4.646
			25.6085	4.65
			25.6365	4.657
			25.6645	4.648
			25.6925	4.653
			25.7206	4.685
			25.7486	4.652
			25.7766	4.653
			25.8046	4.661
			25.8326	4.674
			25.8606	4.67
			25.8887	4.651
			25.9167	4.687
			25.9447	4.666
			25.9727	4.671
			26.0007	4.698
			26.0288	4.681
			26.0568	4.685
			26.0848	4.694
			26.1128	4.691
			26.1408	4.675
			26.1688	4.688
			26.1969	4.68
			26.2249	4.69
			26.2529	4.689
			26.2809	4.672
			26.3089	4.702
			26.337	4.684
			26.365	4.702
			26.393	4.694
			26.421	4.748
			26.449	4.825
			26.477	4.766
			26.5051	4.717
			26.5331	4.676
			26.5611	4.658
			26.5891	4.706
			26.6171	4.849
			26.6451	4.787
			26.6732	4.739
			26.7012	4.721
			26.7292	4.709
			26.7572	4.705
			26.7852	4.702
			26.8133	4.68
			26.8413	4.7
			26.8693	4.692
			26.8973	4.668
			26.9253	4.674

## Sheet: Fig.3i
	Bound fractions of NP-actin to Aip5-C-LD
n	3
concentration of NP-actin (M)	measurement 1	measurement 2	measurement 3	mean	sd
3.8147e-10	-1.4188	-0.0095	1.42837	2.33333e-05	1.42361
7.63e-10	0.71215	-5.0808	6.28854	0.639963	5.68501
1.53e-09	35.6392	19.1341	4.29697	19.6901	15.6785
3.05e-09	1.43409	24.3122	17.9641	14.5701	11.8106
6.1e-09	7.25942	22.6692	-0.7068	9.74059	11.8839
1.22e-08	7.33411	26.005	13.6075	15.6489	9.50138
2.44e-08	-7.167	15.5991	-2.5988	1.94444	12.0439
4.88e-08	3.74929	13.3586	18.4122	11.84	7.44847
9.77e-08	5.49191	17.1177	21.8974	14.8357	8.43747
1.95e-07	28.7932	19.881	40.2447	29.6396	10.2082
3.91e-07	17.2919	21.6734	59.5629	32.8427	23.2438
7.81e-07	53.4389	56.3764	51.8207	53.8787	2.30948
1.56e-06	48.8831	50.0283	55.057	51.3228	3.2842
3.13e-06	53.2148	63.6705	46.3439	54.4097	8.7249
6.25e-06	55.8287	58.119	57.5714	57.173	1.19598
1.25e-05	63.9941	67.3549	53.165	61.5047	7.41528
2.5e-05	80.325	64.4173	75.5203	73.4209	8.15898
5e-05	94.5896	115.899	89.5111	100	14.0014

## Sheet: Fig.3j
mst values of measuring peptide with G-actin
n	3
peptide concentration (µM)	measurement1	measurement2	measurement3	mean	sd
0.1221	823.377	855.776	811.232	830.128	23.0267
0.2441	823.362	857.253	814.221	831.612	22.6715
0.4883	823.455	853.353	812.129	829.645	21.2981
0.9766	824.989	851.874	812.777	829.88	20.0021
1.9531	822.559	860.93	816.726	833.405	24.0151
3.9063	825.301	855.527	814.72	831.849	21.1767
7.8125	821.286	858.007	816.207	831.833	22.8093
15.625	822.383	860.724	813.911	832.339	24.9441
31.25	825.421	856.713	816.311	832.815	21.1918
62.5	827.507	858.977	817.382	834.622	21.6908
125	827.905	862.267	821.335	837.169	21.982
250	830.779	862.225	822.183	838.396	21.0797
500	835.573	875.127	825.388	845.363	26.2749
1000	835.892	891.125	831.515	852.844	33.2245
2000	774.387	926.714	833.802	844.968	76.7749

[truncated: 29 more sheets: Fig.3k, Fig.4c, Fig.4e, Fig.4k, Fig.5c, Fig.5e, Fig.5h, Fig.5i, Fig.5k, Fig.6c, Fig.6d, Fig.6e, Fig.s1f, Fig.s1j, Fig.s2c, Fig.s2d, Fig.s2e, Fig.s2g, Fig.s2i, Fig.s4e …]
